# Supplementary material for: Metagenomic Antimicrobial Susceptibility Testing from Simulated Native Patient Samples
Source: Antibiotics (Basel). 2023 Feb 9;12(2):366. doi: 10.3390/antibiotics12020366 (PMC9952719; doi:10.3390/antibiotics12020366)
Supplement: Supplementary file 1 [file antibiotics-12-00366-s001.zip]

Archive with 4 entries (4 files):
- 02_supplementary_data/Supplementary_Table_S1.tsv
- 02_supplementary_data/Supplementary_Table_S2.tsv
- 02_supplementary_data/Supplementary_Table_S3.tsv
- 02_supplementary_data/Supplementary_Table_S4.tsv
