# Supplementary material for: Metagenomic Antimicrobial Susceptibility Testing from Simulated Native Patient Samples
Source: Antibiotics (Basel). 2023 Feb 9;12(2):366. doi: 10.3390/antibiotics12020366 (PMC9952719; doi:10.3390/antibiotics12020366)
Supplement: Supplementary file 1 [file antibiotics-12-00366-s001.zip › 02_supplementary_data/Supplementary_Table_S1.tsv]

Genome Type	Fraction of On-Target Reads	MG-AST Method	bACC	VME	ME
isolate assemblies	100.0	WGS-AST (ARESdb)	0.9 (0.84 - 0.96)	0.19 (0.08 - 0.3)	0.01 (0.0 - 0.03)
isolate assemblies	100.0	ResFinder 4	0.93 (0.88 - 0.97)	0.09 (0.02 - 0.18)	0.05 (0.02 - 0.08)
metagenome assembly	0.125	WGS-AST (ARESdb)	0.92 (0.86 - 0.97)	0.14 (0.04 - 0.25)	0.03 (0.01 - 0.06)
metagenome assembly	0.125	ResFinder 4	0.87 (0.81 - 0.93)	0.19 (0.08 - 0.3)	0.08 (0.04 - 0.12)
metagenome assembly	0.25	WGS-AST (ARESdb)	0.91 (0.86 - 0.97)	0.16 (0.05 - 0.27)	0.01 (0.0 - 0.03)
metagenome assembly	0.25	ResFinder 4	0.93 (0.88 - 0.97)	0.09 (0.02 - 0.18)	0.05 (0.02 - 0.08)
metagenome assembly	0.75	WGS-AST (ARESdb)	0.91 (0.86 - 0.97)	0.16 (0.05 - 0.27)	0.01 (0.0 - 0.03)
metagenome assembly	0.75	ResFinder 4	0.93 (0.88 - 0.97)	0.09 (0.02 - 0.18)	0.05 (0.02 - 0.08)
metagenome assembly	0.875	WGS-AST (ARESdb)	0.91 (0.86 - 0.97)	0.16 (0.05 - 0.27)	0.01 (0.0 - 0.03)
metagenome assembly	0.875	ResFinder 4	0.93 (0.88 - 0.97)	0.09 (0.02 - 0.18)	0.05 (0.02 - 0.08)
metagenome assembly	0.96	WGS-AST (ARESdb)	0.91 (0.86 - 0.97)	0.16 (0.05 - 0.27)	0.01 (0.0 - 0.03)
metagenome assembly	0.96	ResFinder 4	0.93 (0.88 - 0.97)	0.09 (0.02 - 0.18)	0.05 (0.02 - 0.08)
