# Supplementary material for: Metagenomic Antimicrobial Susceptibility Testing from Simulated Native Patient Samples
Source: Antibiotics (Basel). 2023 Feb 9;12(2):366. doi: 10.3390/antibiotics12020366 (PMC9952719; doi:10.3390/antibiotics12020366)
Supplement: Supplementary file 1 [file antibiotics-12-00366-s001.zip › 02_supplementary_data/Supplementary_Table_S2.tsv]

Dataset	Sequencing Technology	Experiment	Taxon	Genome Type	MG-AST Method	bACC	VME	ME
Ferreira et al. 2020	short-read	E. coli monoinfection (female UTI)	Escherichia coli	isolate assemblies	ResFinder 4	0.928 (0.884 - 0.97)	0.093 (0.02 - 0.175)	0.051 (0.022 - 0.081)
Ferreira et al. 2020	short-read	E. coli monoinfection (female UTI)	Escherichia coli	isolate assemblies	WGS-AST (AREScloud)	0.908 (0.862 - 0.951)	0.093 (0.02 - 0.175)	0.091 (0.052 - 0.133)
Ferreira et al. 2020	short-read	E. coli monoinfection (female UTI)	Escherichia coli	metagenomic bins	ResFinder 4	0.887 (0.824 - 0.945)	0.178 (0.067 - 0.302)	0.048 (0.02 - 0.078)
Ferreira et al. 2020	short-read	E. coli monoinfection (female UTI)	Escherichia coli	metagenomic bins	WGS-AST (ARESdb)	0.902 (0.838 - 0.959)	0.178 (0.067 - 0.302)	0.019 (0.005 - 0.039)
Ferreira et al. 2020	short-read	E. coli monoinfection (male UTI)	Escherichia coli	isolate assemblies	ResFinder 4	0.928 (0.884 - 0.97)	0.093 (0.02 - 0.175)	0.051 (0.022 - 0.081)
Ferreira et al. 2020	short-read	E. coli monoinfection (male UTI)	Escherichia coli	isolate assemblies	WGS-AST (AREScloud)	0.908 (0.862 - 0.951)	0.093 (0.02 - 0.175)	0.091 (0.052 - 0.133)
Ferreira et al. 2020	short-read	E. coli monoinfection (male UTI)	Escherichia coli	metagenomic bins	ResFinder 4	0.928 (0.884 - 0.97)	0.093 (0.02 - 0.175)	0.051 (0.022 - 0.081)
Ferreira et al. 2020	short-read	E. coli monoinfection (male UTI)	Escherichia coli	metagenomic bins	WGS-AST (ARESdb)	0.92 (0.865 - 0.971)	0.14 (0.043 - 0.25)	0.02 (0.005 - 0.041)
Ferreira et al. 2020	short-read	E. coli/K. pneumoniae coinfection	Escherichia coli	isolate assemblies	ResFinder 4	0.951 (0.89 - 0.994)	0.056 (0.0 - 0.167)	0.042 (0.0 - 0.092)
Ferreira et al. 2020	short-read	E. coli/K. pneumoniae coinfection	Escherichia coli	isolate assemblies	WGS-AST (AREScloud)	0.91 (0.839 - 0.967)	0.056 (0.0 - 0.167)	0.125 (0.054 - 0.208)
Ferreira et al. 2020	short-read	E. coli/K. pneumoniae coinfection	Escherichia coli	metagenomic bins	ResFinder 4	0.869 (0.853 - 0.883)	0.118 (0.093 - 0.147)	0.145 (0.131 - 0.159)
Ferreira et al. 2020	short-read	E. coli/K. pneumoniae coinfection	Escherichia coli	metagenomic bins	WGS-AST (ARESdb)	0.875 (0.858 - 0.891)	0.186 (0.155 - 0.219)	0.064 (0.054 - 0.074)
Ferreira et al. 2020	short-read	E. coli/K. pneumoniae coinfection	Klebsiella pneumoniae	isolate assemblies	ResFinder 4	0.803 (0.743 - 0.853)	0.04 (0.0 - 0.143)	0.354 (0.273 - 0.434)
Ferreira et al. 2020	short-read	E. coli/K. pneumoniae coinfection	Klebsiella pneumoniae	isolate assemblies	WGS-AST (AREScloud)	1.0 (1.0 - 1.0)	0.0 (0.0 - 0.0)	0.0 (0.0 - 0.0)
Ferreira et al. 2020	short-read	E. coli/K. pneumoniae coinfection	Klebsiella pneumoniae	metagenomic bins	ResFinder 4	0.78 (0.763 - 0.796)	0.078 (0.053 - 0.104)	0.363 (0.344 - 0.382)
Ferreira et al. 2020	short-read	E. coli/K. pneumoniae coinfection	Klebsiella pneumoniae	metagenomic bins	WGS-AST (ARESdb)	0.925 (0.91 - 0.94)	0.109 (0.081 - 0.138)	0.041 (0.033 - 0.049)
Ferreira et al. 2020	short-read	E. coli/K. pneumoniae coinfection	Mixed	resistome (max)	ResFinder 4	0.826 (0.814 - 0.837)	0.032 (0.021 - 0.045)	0.317 (0.295 - 0.339)
Ferreira et al. 2020	short-read	E. coli/K. pneumoniae coinfection	Mixed	resistome (max)	WGS-AST (ARESdb)	0.898 (0.886 - 0.909)	0.068 (0.052 - 0.086)	0.136 (0.121 - 0.152)
Ferreira et al. 2020	short-read	E. coli/K. pneumoniae coinfection	Mixed	resistome (most certain)	WGS-AST (ARESdb)	0.92 (0.908 - 0.932)	0.132 (0.112 - 0.156)	0.027 (0.02 - 0.035)
Ferreira et al. 2020	short-read	E. coli/K. pneumoniae/A. baumannii coinfection	Acinetobacter baumannii	isolate assemblies	ResFinder 4	0.817 (0.722 - 0.903)	0.367 (0.194 - 0.556)	0.0 (0.0 - 0.0)
Ferreira et al. 2020	short-read	E. coli/K. pneumoniae/A. baumannii coinfection	Acinetobacter baumannii	isolate assemblies	WGS-AST (AREScloud)	0.967 (0.912 - 1.0)	0.067 (0.0 - 0.177)	0.0 (0.0 - 0.0)
Ferreira et al. 2020	short-read	E. coli/K. pneumoniae/A. baumannii coinfection	Acinetobacter baumannii	metagenomic bins	ResFinder 4	0.69 (0.677 - 0.701)	0.444 (0.427 - 0.462)	0.176 (0.161 - 0.193)
Ferreira et al. 2020	short-read	E. coli/K. pneumoniae/A. baumannii coinfection	Acinetobacter baumannii	metagenomic bins	WGS-AST (ARESdb)	0.946 (0.941 - 0.952)	0.101 (0.091 - 0.111)	0.006 (0.003 - 0.01)
Ferreira et al. 2020	short-read	E. coli/K. pneumoniae/A. baumannii coinfection	Escherichia coli	isolate assemblies	ResFinder 4	0.937 (0.842 - 1.0)	0.071 (0.0 - 0.25)	0.056 (0.0 - 0.139)
Ferreira et al. 2020	short-read	E. coli/K. pneumoniae/A. baumannii coinfection	Escherichia coli	isolate assemblies	WGS-AST (AREScloud)	0.881 (0.787 - 0.964)	0.071 (0.0 - 0.25)	0.167 (0.053 - 0.294)
Ferreira et al. 2020	short-read	E. coli/K. pneumoniae/A. baumannii coinfection	Escherichia coli	metagenomic bins	ResFinder 4	0.768 (0.755 - 0.781)	0.199 (0.177 - 0.219)	0.266 (0.252 - 0.28)
Ferreira et al. 2020	short-read	E. coli/K. pneumoniae/A. baumannii coinfection	Escherichia coli	metagenomic bins	WGS-AST (ARESdb)	0.844 (0.833 - 0.856)	0.234 (0.211 - 0.254)	0.078 (0.069 - 0.087)
Ferreira et al. 2020	short-read	E. coli/K. pneumoniae/A. baumannii coinfection	Klebsiella pneumoniae	isolate assemblies	ResFinder 4	0.897 (0.824 - 0.962)	0.0 (0.0 - 0.0)	0.206 (0.077 - 0.351)
Ferreira et al. 2020	short-read	E. coli/K. pneumoniae/A. baumannii coinfection	Klebsiella pneumoniae	isolate assemblies	WGS-AST (AREScloud)	1.0 (1.0 - 1.0)	0.0 (0.0 - 0.0)	0.0 (0.0 - 0.0)
Ferreira et al. 2020	short-read	E. coli/K. pneumoniae/A. baumannii coinfection	Klebsiella pneumoniae	metagenomic bins	ResFinder 4	0.821 (0.811 - 0.83)	0.062 (0.051 - 0.075)	0.296 (0.282 - 0.312)
Ferreira et al. 2020	short-read	E. coli/K. pneumoniae/A. baumannii coinfection	Klebsiella pneumoniae	metagenomic bins	WGS-AST (ARESdb)	0.904 (0.895 - 0.913)	0.116 (0.102 - 0.131)	0.075 (0.067 - 0.085)
Ferreira et al. 2020	short-read	E. coli/K. pneumoniae/A. baumannii coinfection	Mixed	resistome (max)	ResFinder 4	0.874 (0.862 - 0.887)	0.076 (0.068 - 0.084)	0.176 (0.152 - 0.199)
Ferreira et al. 2020	short-read	E. coli/K. pneumoniae/A. baumannii coinfection	Mixed	resistome (max)	WGS-AST (ARESdb)	0.871 (0.858 - 0.884)	0.011 (0.008 - 0.014)	0.248 (0.22 - 0.275)
Ferreira et al. 2020	short-read	E. coli/K. pneumoniae/A. baumannii coinfection	Mixed	resistome (most certain)	WGS-AST (ARESdb)	0.912 (0.904 - 0.92)	0.144 (0.133 - 0.154)	0.032 (0.022 - 0.043)
Ferreira et al. 2020	short-read	K. pneumoniae/A. baumannii coinfection	Acinetobacter baumannii	isolate assemblies	ResFinder 4	0.771 (0.715 - 0.828)	0.457 (0.344 - 0.569)	0.0 (0.0 - 0.0)
Ferreira et al. 2020	short-read	K. pneumoniae/A. baumannii coinfection	Acinetobacter baumannii	isolate assemblies	WGS-AST (AREScloud)	0.986 (0.963 - 1.0)	0.029 (0.0 - 0.075)	0.0 (0.0 - 0.0)
Ferreira et al. 2020	short-read	K. pneumoniae/A. baumannii coinfection	Acinetobacter baumannii	metagenomic bins	ResFinder 4	0.71 (0.695 - 0.723)	0.508 (0.487 - 0.53)	0.073 (0.055 - 0.09)
Ferreira et al. 2020	short-read	K. pneumoniae/A. baumannii coinfection	Acinetobacter baumannii	metagenomic bins	WGS-AST (ARESdb)	0.973 (0.967 - 0.978)	0.051 (0.041 - 0.06)	0.004 (0.0 - 0.009)
Ferreira et al. 2020	short-read	K. pneumoniae/A. baumannii coinfection	Klebsiella pneumoniae	isolate assemblies	ResFinder 4	0.833 (0.792 - 0.867)	0.022 (0.0 - 0.071)	0.312 (0.25 - 0.376)
Ferreira et al. 2020	short-read	K. pneumoniae/A. baumannii coinfection	Klebsiella pneumoniae	isolate assemblies	WGS-AST (AREScloud)	0.989 (0.964 - 1.0)	0.022 (0.0 - 0.071)	0.0 (0.0 - 0.0)
Ferreira et al. 2020	short-read	K. pneumoniae/A. baumannii coinfection	Klebsiella pneumoniae	metagenomic bins	ResFinder 4	0.763 (0.75 - 0.773)	0.019 (0.008 - 0.032)	0.456 (0.437 - 0.475)
Ferreira et al. 2020	short-read	K. pneumoniae/A. baumannii coinfection	Klebsiella pneumoniae	metagenomic bins	WGS-AST (ARESdb)	0.959 (0.952 - 0.965)	0.006 (0.0 - 0.014)	0.077 (0.066 - 0.087)
Ferreira et al. 2020	short-read	K. pneumoniae/A. baumannii coinfection	Mixed	resistome (max)	ResFinder 4	0.75 (0.732 - 0.769)	0.146 (0.132 - 0.161)	0.354 (0.319 - 0.39)
Ferreira et al. 2020	short-read	K. pneumoniae/A. baumannii coinfection	Mixed	resistome (max)	WGS-AST (ARESdb)	0.978 (0.97 - 0.985)	0.009 (0.006 - 0.013)	0.035 (0.021 - 0.051)
Ferreira et al. 2020	short-read	K. pneumoniae/A. baumannii coinfection	Mixed	resistome (most certain)	WGS-AST (ARESdb)	0.957 (0.951 - 0.963)	0.086 (0.074 - 0.098)	0.0 (0.0 - 0.0)
PATRIC/NDARO long-read assemblies	ONT	E. coli monoinfection (female UTI)	Escherichia coli	isolate assemblies	ResFinder 4	0.878 (0.811 - 0.937)	0.083 (0.033 - 0.14)	0.16 (0.06 - 0.282)
PATRIC/NDARO long-read assemblies	ONT	E. coli monoinfection (female UTI)	Escherichia coli	isolate assemblies	WGS-AST (ARESdb)	0.914 (0.86 - 0.964)	0.073 (0.029 - 0.127)	0.1 (0.021 - 0.196)
PATRIC/NDARO long-read assemblies	ONT	E. coli monoinfection (female UTI)	Escherichia coli	metagenomic bins	ResFinder 4	0.878 (0.811 - 0.937)	0.083 (0.033 - 0.14)	0.16 (0.06 - 0.282)
PATRIC/NDARO long-read assemblies	ONT	E. coli monoinfection (female UTI)	Escherichia coli	metagenomic bins	WGS-AST (ARESdb)	0.914 (0.86 - 0.964)	0.073 (0.029 - 0.127)	0.1 (0.021 - 0.196)
PATRIC/NDARO long-read assemblies	ONT	E. coli monoinfection (male UTI)	Escherichia coli	isolate assemblies	ResFinder 4	0.878 (0.811 - 0.937)	0.083 (0.033 - 0.14)	0.16 (0.06 - 0.282)
PATRIC/NDARO long-read assemblies	ONT	E. coli monoinfection (male UTI)	Escherichia coli	isolate assemblies	WGS-AST (ARESdb)	0.914 (0.86 - 0.964)	0.073 (0.029 - 0.127)	0.1 (0.021 - 0.196)
PATRIC/NDARO long-read assemblies	ONT	E. coli monoinfection (male UTI)	Escherichia coli	metagenomic bins	ResFinder 4	0.842 (0.774 - 0.907)	0.156 (0.086 - 0.233)	0.16 (0.06 - 0.282)
PATRIC/NDARO long-read assemblies	ONT	E. coli monoinfection (male UTI)	Escherichia coli	metagenomic bins	WGS-AST (ARESdb)	0.903 (0.847 - 0.952)	0.094 (0.041 - 0.152)	0.1 (0.021 - 0.196)
PATRIC/NDARO long-read assemblies	ONT	E. coli/K. pneumoniae coinfection	Escherichia coli	isolate assemblies	ResFinder 4	0.835 (0.744 - 0.925)	0.17 (0.068 - 0.289)	0.16 (0.037 - 0.318)
PATRIC/NDARO long-read assemblies	ONT	E. coli/K. pneumoniae coinfection	Escherichia coli	isolate assemblies	WGS-AST (ARESdb)	0.927 (0.86 - 0.978)	0.106 (0.026 - 0.205)	0.04 (0.0 - 0.13)
PATRIC/NDARO long-read assemblies	ONT	E. coli/K. pneumoniae coinfection	Escherichia coli	metagenomic bins	ResFinder 4	0.769 (0.749 - 0.791)	0.216 (0.193 - 0.24)	0.245 (0.211 - 0.278)
PATRIC/NDARO long-read assemblies	ONT	E. coli/K. pneumoniae coinfection	Escherichia coli	metagenomic bins	WGS-AST (ARESdb)	0.877 (0.861 - 0.893)	0.142 (0.122 - 0.162)	0.104 (0.08 - 0.129)
PATRIC/NDARO long-read assemblies	ONT	E. coli/K. pneumoniae coinfection	Klebsiella pneumoniae	isolate assemblies	ResFinder 4	0.753 (0.631 - 0.866)	0.072 (0.022 - 0.125)	0.421 (0.2 - 0.667)
PATRIC/NDARO long-read assemblies	ONT	E. coli/K. pneumoniae coinfection	Klebsiella pneumoniae	isolate assemblies	WGS-AST (ARESdb)	0.864 (0.76 - 0.944)	0.113 (0.054 - 0.181)	0.158 (0.0 - 0.364)
PATRIC/NDARO long-read assemblies	ONT	E. coli/K. pneumoniae coinfection	Klebsiella pneumoniae	metagenomic bins	ResFinder 4	0.701 (0.673 - 0.728)	0.165 (0.146 - 0.183)	0.433 (0.381 - 0.489)
PATRIC/NDARO long-read assemblies	ONT	E. coli/K. pneumoniae coinfection	Klebsiella pneumoniae	metagenomic bins	WGS-AST (ARESdb)	0.823 (0.801 - 0.846)	0.184 (0.165 - 0.203)	0.17 (0.13 - 0.212)
PATRIC/NDARO long-read assemblies	ONT	E. coli/K. pneumoniae coinfection	Mixed	resistome (max)	ResFinder 4	0.805 (0.762 - 0.845)	0.046 (0.037 - 0.056)	0.345 (0.266 - 0.43)
PATRIC/NDARO long-read assemblies	ONT	E. coli/K. pneumoniae coinfection	Mixed	resistome (max)	WGS-AST (ARESdb)	0.783 (0.736 - 0.826)	0.028 (0.021 - 0.036)	0.407 (0.322 - 0.496)
PATRIC/NDARO long-read assemblies	ONT	E. coli/K. pneumoniae coinfection	Mixed	resistome (most certain)	WGS-AST (ARESdb)	0.866 (0.828 - 0.904)	0.055 (0.045 - 0.066)	0.212 (0.137 - 0.289)
