# Supplementary material for: Metagenomic Antimicrobial Susceptibility Testing from Simulated Native Patient Samples
Source: Antibiotics (Basel). 2023 Feb 9;12(2):366. doi: 10.3390/antibiotics12020366 (PMC9952719; doi:10.3390/antibiotics12020366)
Supplement: Supplementary file 1 [file antibiotics-12-00366-s001.zip › 02_supplementary_data/Supplementary_Table_S3.tsv]

Profile name	NCBI Biosample accession	Sequencing sample name	Taxon	Reference genome	NCBI Taxonomy ID	Fraction of total reads
female UTI metagenome	Manuscript in preparation	P062_05_12_ILLUMINA	Homo sapiens	grch38.fna	9606	0.5937856664015589
female UTI metagenome	Manuscript in preparation	P062_05_12_ILLUMINA	Lactobacillus jensenii	GCF_001936235.1_ASM193623v1_genomic.fna	109790	0.1029583140109038
female UTI metagenome	Manuscript in preparation	P062_05_12_ILLUMINA	Gardnerella vaginalis	GCF_002861965.1_ASM286196v1_genomic.fna	2702	0.0942858470112106
female UTI metagenome	Manuscript in preparation	P062_05_12_ILLUMINA	Lactobacillus gasseri	GCF_008868535.1_ASM886853v1_genomic.fna	1596	0.0831949727243384
female UTI metagenome	Manuscript in preparation	P062_05_12_ILLUMINA	Streptococcus anginosus	GCF_001412635.1_ASM141263v1_genomic.fna	1328	0.0042689554034323
female UTI metagenome	Manuscript in preparation	P062_05_12_ILLUMINA	Pseudomonas fluorescens	GCF_900215245.1_IMG-taxon_2617270901_annotated_assembly_genomic.fna	294	0.0005153982743168
female UTI metagenome	Manuscript in preparation	P062_05_12_ILLUMINA	Pseudomonas protegens CHA0	GCF_900560965.1_PPRCHA0_genomic.fna	380021	0.000479356436952
male UTI metagenome	SAMN20162978	P027-026-065	Homo sapiens	grch38.fna	9606	0.1527227922359927
male UTI metagenome	SAMN20162978	P027-026-065	Yersinia enterocolitica	GCF_001160345.1_8016_2_61_genomic.fna	630	0.0030077676852411
male UTI metagenome	SAMN20162978	P027-026-065	Pseudomonas tolaasii NCPPB 2192	GCF_002813445.1_ASM281344v1_genomic.fna	29442	0.0024289046729183
male UTI metagenome	SAMN20162978	P027-026-065	Escherichia albertii	GCF_016904755.1_ASM1690475v2_genomic.fna	208962	0.0019261482834278
male UTI metagenome	SAMN20162978	P027-026-065	Shigella dysenteriae	GCF_022354085.1_ASM2235408v1_genomic.fna	622	0.0015891855035273
male UTI metagenome	SAMN20162978	P027-026-065	Salmonella enterica subsp. enterica serovar Typhimurium str. LT2	GCF_000006945.2_ASM694v2_genomic.fna	28901	0.0013331390586827
male UTI metagenome	SAMN20162978	P027-026-065	Escherichia marmotae	GCF_902709585.1_H1-003-0086-C-F.v2_genomic.fna	1499973	0.0008889479886207
male UTI metagenome	SAMN20162978	P027-026-065	Escherichia fergusonii	GCF_020097475.1_ASM2009747v1_genomic.fna	564	0.0005740533000991
male UTI metagenome	SAMN20162978	P027-026-065	Klebsiella pneumoniae subsp. pneumoniae HS11286	GCF_000240185.1_ASM24018v2_genomic.fna	573	0.0005256732536147
male UTI metagenome	SAMN20162978	P027-026-065	Shigella flexneri 2a str. 301	GCF_000006925.2_ASM692v2_genomic.fna	623	0.0003734600079501
