# Supplementary material for: Metagenomic Antimicrobial Susceptibility Testing from Simulated Native Patient Samples
Source: Antibiotics (Basel). 2023 Feb 9;12(2):366. doi: 10.3390/antibiotics12020366 (PMC9952719; doi:10.3390/antibiotics12020366)
Supplement: Supplementary file 1 [file antibiotics-12-00366-s001.zip › 02_supplementary_data/Supplementary_Table_S4.tsv]

NCBI accession	Taxon name	Data origin
GCA_010587005.1	Acinetobacter baumannii	Ferreira et al. 2020
GCA_010587045.1	Acinetobacter baumannii	Ferreira et al. 2020
GCA_010587125.1	Acinetobacter baumannii	Ferreira et al. 2020
GCA_010587435.1	Acinetobacter baumannii	Ferreira et al. 2020
GCA_010587545.1	Acinetobacter baumannii	Ferreira et al. 2020
GCA_010587575.1	Acinetobacter baumannii	Ferreira et al. 2020
GCA_010587925.1	Acinetobacter baumannii	Ferreira et al. 2020
GCA_010604415.1	Acinetobacter baumannii	Ferreira et al. 2020
GCA_010604785.1	Acinetobacter baumannii	Ferreira et al. 2020
GCA_010604795.1	Acinetobacter baumannii	Ferreira et al. 2020
GCA_010604855.1	Acinetobacter baumannii	Ferreira et al. 2020
GCA_010604915.1	Acinetobacter baumannii	Ferreira et al. 2020
GCA_010605285.1	Acinetobacter baumannii	Ferreira et al. 2020
GCA_010607455.1	Acinetobacter baumannii	Ferreira et al. 2020
GCA_010607685.1	Acinetobacter baumannii	Ferreira et al. 2020
GCA_010607705.1	Acinetobacter baumannii	Ferreira et al. 2020
GCA_010608825.1	Acinetobacter baumannii	Ferreira et al. 2020
GCA_010608885.1	Acinetobacter baumannii	Ferreira et al. 2020
GCA_010609075.1	Acinetobacter baumannii	Ferreira et al. 2020
GCA_010588055.1	Escherichia coli	Ferreira et al. 2020
GCA_010588225.1	Escherichia coli	Ferreira et al. 2020
GCA_010590005.1	Escherichia coli	Ferreira et al. 2020
GCA_010590145.1	Escherichia coli	Ferreira et al. 2020
GCA_010590175.1	Escherichia coli	Ferreira et al. 2020
GCA_010590445.1	Escherichia coli	Ferreira et al. 2020
GCA_010590525.1	Escherichia coli	Ferreira et al. 2020
GCA_010590615.1	Escherichia coli	Ferreira et al. 2020
GCA_010590625.1	Escherichia coli	Ferreira et al. 2020
GCA_010590745.1	Escherichia coli	Ferreira et al. 2020
GCA_010590785.1	Escherichia coli	Ferreira et al. 2020
GCA_010591195.1	Escherichia coli	Ferreira et al. 2020
GCA_010591285.1	Escherichia coli	Ferreira et al. 2020
GCA_010591345.1	Escherichia coli	Ferreira et al. 2020
GCA_010592415.1	Escherichia coli	Ferreira et al. 2020
GCA_010592505.1	Escherichia coli	Ferreira et al. 2020
GCA_010592585.1	Escherichia coli	Ferreira et al. 2020
GCA_010592635.1	Escherichia coli	Ferreira et al. 2020
GCA_010592655.1	Escherichia coli	Ferreira et al. 2020
GCA_010592685.1	Escherichia coli	Ferreira et al. 2020
GCA_010597325.1	Escherichia coli	Ferreira et al. 2020
GCA_010597405.1	Escherichia coli	Ferreira et al. 2020
GCA_010597445.1	Escherichia coli	Ferreira et al. 2020
GCA_010597465.1	Escherichia coli	Ferreira et al. 2020
GCA_010597505.1	Escherichia coli	Ferreira et al. 2020
GCA_010597525.1	Escherichia coli	Ferreira et al. 2020
GCA_010597655.1	Escherichia coli	Ferreira et al. 2020
GCA_010597705.1	Escherichia coli	Ferreira et al. 2020
GCA_010597825.1	Escherichia coli	Ferreira et al. 2020
GCA_010597905.1	Escherichia coli	Ferreira et al. 2020
GCA_010597925.1	Escherichia coli	Ferreira et al. 2020
GCA_010598125.1	Escherichia coli	Ferreira et al. 2020
GCA_010598165.1	Escherichia coli	Ferreira et al. 2020
GCA_010598265.1	Escherichia coli	Ferreira et al. 2020
GCA_010598315.1	Escherichia coli	Ferreira et al. 2020
GCA_010598385.1	Escherichia coli	Ferreira et al. 2020
GCA_010598445.1	Escherichia coli	Ferreira et al. 2020
GCA_010598535.1	Escherichia coli	Ferreira et al. 2020
GCA_010598565.1	Escherichia coli	Ferreira et al. 2020
GCA_010598725.1	Escherichia coli	Ferreira et al. 2020
GCA_010598815.1	Escherichia coli	Ferreira et al. 2020
GCA_010598985.1	Escherichia coli	Ferreira et al. 2020
GCA_010602535.1	Escherichia coli	Ferreira et al. 2020
GCA_010602575.1	Escherichia coli	Ferreira et al. 2020
GCA_010602605.1	Escherichia coli	Ferreira et al. 2020
GCA_010602675.1	Escherichia coli	Ferreira et al. 2020
SRS5538969	Escherichia coli	Ferreira et al. 2020
SRS5539301	Escherichia coli	Ferreira et al. 2020
GCA_000474825.1	Escherichia coli	PATRIC/NDARO long-read assemblies
GCA_001874785.1	Escherichia coli	PATRIC/NDARO long-read assemblies
GCA_001874845.1	Escherichia coli	PATRIC/NDARO long-read assemblies
GCA_002055635.1	Escherichia coli	PATRIC/NDARO long-read assemblies
GCA_002056065.1	Escherichia coli	PATRIC/NDARO long-read assemblies
GCA_002056145.1	Escherichia coli	PATRIC/NDARO long-read assemblies
GCA_002056635.1	Escherichia coli	PATRIC/NDARO long-read assemblies
GCA_002142695.1	Escherichia coli	PATRIC/NDARO long-read assemblies
GCA_002157245.1	Escherichia coli	PATRIC/NDARO long-read assemblies
GCA_002180055.1	Escherichia coli	PATRIC/NDARO long-read assemblies
GCA_002180095.1	Escherichia coli	PATRIC/NDARO long-read assemblies
GCA_002180195.1	Escherichia coli	PATRIC/NDARO long-read assemblies
GCA_002180215.1	Escherichia coli	PATRIC/NDARO long-read assemblies
GCA_002180275.1	Escherichia coli	PATRIC/NDARO long-read assemblies
GCA_002192275.1	Escherichia coli	PATRIC/NDARO long-read assemblies
GCA_002192295.1	Escherichia coli	PATRIC/NDARO long-read assemblies
GCA_002201835.1	Escherichia coli	PATRIC/NDARO long-read assemblies
GCA_002202175.1	Escherichia coli	PATRIC/NDARO long-read assemblies
GCA_002948655.1	Escherichia coli	PATRIC/NDARO long-read assemblies
GCA_002968735.1	Escherichia coli	PATRIC/NDARO long-read assemblies
GCA_002996945.1	Escherichia coli	PATRIC/NDARO long-read assemblies
GCA_003000595.1	Escherichia coli	PATRIC/NDARO long-read assemblies
GCA_003073955.1	Escherichia coli	PATRIC/NDARO long-read assemblies
GCA_003204155.1	Escherichia coli	PATRIC/NDARO long-read assemblies
GCA_003571665.1	Escherichia coli	PATRIC/NDARO long-read assemblies
GCA_003571685.1	Escherichia coli	PATRIC/NDARO long-read assemblies
GCA_003571785.1	Escherichia coli	PATRIC/NDARO long-read assemblies
GCA_003571825.1	Escherichia coli	PATRIC/NDARO long-read assemblies
GCA_004564175.1	Escherichia coli	PATRIC/NDARO long-read assemblies
GCA_008727135.1	Escherichia coli	PATRIC/NDARO long-read assemblies
GCA_008727155.1	Escherichia coli	PATRIC/NDARO long-read assemblies
GCA_008727175.1	Escherichia coli	PATRIC/NDARO long-read assemblies
GCA_008727195.1	Escherichia coli	PATRIC/NDARO long-read assemblies
GCA_012955465.1	Escherichia coli	PATRIC/NDARO long-read assemblies
GCA_010588175.1	Klebsiella pneumoniae	Ferreira et al. 2020
GCA_010589965.1	Klebsiella pneumoniae	Ferreira et al. 2020
GCA_010590075.1	Klebsiella pneumoniae	Ferreira et al. 2020
GCA_010590105.1	Klebsiella pneumoniae	Ferreira et al. 2020
GCA_010590125.1	Klebsiella pneumoniae	Ferreira et al. 2020
GCA_010590265.1	Klebsiella pneumoniae	Ferreira et al. 2020
GCA_010590345.1	Klebsiella pneumoniae	Ferreira et al. 2020
GCA_010590705.1	Klebsiella pneumoniae	Ferreira et al. 2020
GCA_010590885.1	Klebsiella pneumoniae	Ferreira et al. 2020
GCA_010590985.1	Klebsiella pneumoniae	Ferreira et al. 2020
GCA_010591045.1	Klebsiella pneumoniae	Ferreira et al. 2020
GCA_010591165.1	Klebsiella pneumoniae	Ferreira et al. 2020
GCA_010591245.1	Klebsiella pneumoniae	Ferreira et al. 2020
GCA_010591485.1	Klebsiella pneumoniae	Ferreira et al. 2020
GCA_010592445.1	Klebsiella pneumoniae	Ferreira et al. 2020
GCA_010592725.1	Klebsiella pneumoniae	Ferreira et al. 2020
GCA_010594385.1	Klebsiella pneumoniae	Ferreira et al. 2020
GCA_010594425.1	Klebsiella pneumoniae	Ferreira et al. 2020
GCA_010594445.1	Klebsiella pneumoniae	Ferreira et al. 2020
GCA_010594515.1	Klebsiella pneumoniae	Ferreira et al. 2020
GCA_010594725.1	Klebsiella pneumoniae	Ferreira et al. 2020
GCA_010595085.1	Klebsiella pneumoniae	Ferreira et al. 2020
GCA_010597245.1	Klebsiella pneumoniae	Ferreira et al. 2020
GCA_010597305.1	Klebsiella pneumoniae	Ferreira et al. 2020
GCA_010597335.1	Klebsiella pneumoniae	Ferreira et al. 2020
GCA_010597375.1	Klebsiella pneumoniae	Ferreira et al. 2020
GCA_010597565.1	Klebsiella pneumoniae	Ferreira et al. 2020
GCA_010597935.1	Klebsiella pneumoniae	Ferreira et al. 2020
GCA_010597965.1	Klebsiella pneumoniae	Ferreira et al. 2020
GCA_010598085.1	Klebsiella pneumoniae	Ferreira et al. 2020
GCA_010598135.1	Klebsiella pneumoniae	Ferreira et al. 2020
GCA_010598305.1	Klebsiella pneumoniae	Ferreira et al. 2020
GCA_010598325.1	Klebsiella pneumoniae	Ferreira et al. 2020
GCA_010598405.1	Klebsiella pneumoniae	Ferreira et al. 2020
GCA_010598695.1	Klebsiella pneumoniae	Ferreira et al. 2020
GCA_010598735.1	Klebsiella pneumoniae	Ferreira et al. 2020
GCA_010598785.1	Klebsiella pneumoniae	Ferreira et al. 2020
GCA_010598805.1	Klebsiella pneumoniae	Ferreira et al. 2020
GCA_010598845.1	Klebsiella pneumoniae	Ferreira et al. 2020
GCA_010598875.1	Klebsiella pneumoniae	Ferreira et al. 2020
GCA_010599025.1	Klebsiella pneumoniae	Ferreira et al. 2020
GCA_010602425.1	Klebsiella pneumoniae	Ferreira et al. 2020
GCA_010602465.1	Klebsiella pneumoniae	Ferreira et al. 2020
GCA_010602475.1	Klebsiella pneumoniae	Ferreira et al. 2020
GCA_010602565.1	Klebsiella pneumoniae	Ferreira et al. 2020
GCA_010602645.1	Klebsiella pneumoniae	Ferreira et al. 2020
GCA_010602655.1	Klebsiella pneumoniae	Ferreira et al. 2020
GCA_010602695.1	Klebsiella pneumoniae	Ferreira et al. 2020
SRS5539113	Klebsiella pneumoniae	Ferreira et al. 2020
SRS5539223	Klebsiella pneumoniae	Ferreira et al. 2020
GCA_001704235.1	Klebsiella pneumoniae	PATRIC/NDARO long-read assemblies
GCA_001874695.1	Klebsiella pneumoniae	PATRIC/NDARO long-read assemblies
GCA_001874715.1	Klebsiella pneumoniae	PATRIC/NDARO long-read assemblies
GCA_001874865.1	Klebsiella pneumoniae	PATRIC/NDARO long-read assemblies
GCA_001875105.1	Klebsiella pneumoniae	PATRIC/NDARO long-read assemblies
GCA_001875135.1	Klebsiella pneumoniae	PATRIC/NDARO long-read assemblies
GCA_002055765.1	Klebsiella pneumoniae	PATRIC/NDARO long-read assemblies
GCA_002180075.1	Klebsiella pneumoniae	PATRIC/NDARO long-read assemblies
GCA_002180255.1	Klebsiella pneumoniae	PATRIC/NDARO long-read assemblies
GCA_002192315.1	Klebsiella pneumoniae	PATRIC/NDARO long-read assemblies
GCA_002202195.1	Klebsiella pneumoniae	PATRIC/NDARO long-read assemblies
GCA_002202275.1	Klebsiella pneumoniae	PATRIC/NDARO long-read assemblies
GCA_002211905.1	Klebsiella pneumoniae	PATRIC/NDARO long-read assemblies
GCA_003010595.1	Klebsiella pneumoniae	PATRIC/NDARO long-read assemblies
GCA_003010735.1	Klebsiella pneumoniae	PATRIC/NDARO long-read assemblies
GCA_003069525.1	Klebsiella pneumoniae	PATRIC/NDARO long-read assemblies
GCA_003186535.1	Klebsiella pneumoniae	PATRIC/NDARO long-read assemblies
GCA_003194325.1	Klebsiella pneumoniae	PATRIC/NDARO long-read assemblies
GCA_003203435.1	Klebsiella pneumoniae	PATRIC/NDARO long-read assemblies
GCA_003571525.1	Klebsiella pneumoniae	PATRIC/NDARO long-read assemblies
GCA_003571545.1	Klebsiella pneumoniae	PATRIC/NDARO long-read assemblies
GCA_003571585.1	Klebsiella pneumoniae	PATRIC/NDARO long-read assemblies
GCA_003571605.1	Klebsiella pneumoniae	PATRIC/NDARO long-read assemblies
GCA_003571645.1	Klebsiella pneumoniae	PATRIC/NDARO long-read assemblies
GCA_003571705.1	Klebsiella pneumoniae	PATRIC/NDARO long-read assemblies
